# Supplementary material for: Host Immune Response Driving SARS-CoV-2 Evolution
Source: Viruses. 2020 Sep 27;12(10):1095. doi: 10.3390/v12101095 (PMC7599751; doi:10.3390/v12101095)
Supplement: Supplementary file 1 [file viruses-12-01095-s001.zip]

Archive with 2 entries (2 files):
- 2019-nCoV-GeneEditing_Supporting_5.pdf
- Supporting_Tables.xlsx
